# Supplementary material for: Insights on Dietary Polyphenols as Agents against Metabolic Disorders: Obesity as a Target Disease
Source: Antioxidants (Basel). 2023 Feb 8;12(2):416. doi: 10.3390/antiox12020416 (PMC9952395; doi:10.3390/antiox12020416)
Supplement: Supplementary file 1 [file antioxidants-12-00416-s001.zip]

Archive with 1 entries (1 files):
- antioxidants-2214269-supplementary.pdf
